# Supplementary material for: Plasma Acylcarnitines during Pregnancy and Neonatal Anthropometry: A Longitudinal Study in a Multiracial Cohort
Source: Metabolites. 2021 Dec 17;11(12):885. doi: 10.3390/metabo11120885 (PMC8704426; doi:10.3390/metabo11120885)
Supplement: Supplementary file 1 [file metabolites-11-00885-s001.zip]

Archive with 1 entries (1 files):
- metabolites-1468536-supplementary.pdf
